# Supplementary material for: Potent SARS-CoV-2 neutralizing antibodies with protective efficacy against newly emerged mutational variants
Source: Nat Commun. 2021 Nov 2;12:6304. doi: 10.1038/s41467-021-26539-7 (PMC8563728; doi:10.1038/s41467-021-26539-7)
Supplement: Supplementary file 6 — Source Data [file 41467_2021_26539_MOESM6_ESM.xlsx]

## Sheet: Fig 1a
Figure 1a	Authentic SARS-CoV-2 virus neutralization assay
ng/mL Antibody	13G9			58G6			510A5			51D7			510A4			51D3			81E1			51E10			55A8			52F7
2343.75	99.52	99.41	99.42	99.52	99.41	99.42	99.81	99.8	99.9	99.93	99.95	99.27	99.84	99.64	99.56	99.07	99.32	99.89	99.7	99.35	99.82	99.47	99.68	99.3	99.81	98.58	98.22	99.87	99.96	99.69
1171.88	99.52	99.41	99.42	99.52	99.41	99.42	99.84	99.96	99.88	99.59	99.51	99.72	99.91	99.83	99.83	99.91	99.31	99.21	99.56	99.91	99.87	99.04	99.1	99.2	99.68	99.88	98.98	99.87	99.81	99.82
585.938	99.52	99.41	99.42	99.52	99.41	99.42	99.99	99.88	99.9	99.97	99.45	99.8	99.83	99.84	99.97	99.99	99.95	99.64	99.74	99.22	99.1	99.75	99.77	99.6	98.82	99.59	98.18	99.99	99.99	99.99
292.969	99.52	99.41	99.42	99.52	99.41	99.42	99.99	99.91	99.9	99.93	99.6	99.61	99.84	99.87	99.85	99.46	99.46	99.46	99.37	99.72	99.05	99.37	96.81	98.93	80.54	83.73	84.52	98.77	97.44	97.58
146.484	99.52	99.41	99.42	99.52	99.41	99.42	99.98	99.89	99.87	80.81	76.2	75.75	99.43	89.93	93.67	89.92	86.49	84.07	78.59	75.02	77.26	94.83	93.58	95.46	74.15	82.59	75.7	82.54	85.88	90.16
73.2422	99.52	99.41	99.42	99.52	99.41	99.42	98.9	99.65	99.42	64.19	62.67	66.11	76.17	80.81	63.69	69.94	66.51	64.09	67.18	67.96	68.17	75.7	75.02	76.69	56.06	56.39	53.62	52.57	55.91	50.2
36.6212	99.52	99.41	99.42	75.02	73.6	78.26	60.7	59.14	59.43	42.5	41.24	44.02	58.86	38.93	38.93	40.01	36.83	37.21	31.11	35	28.6	18.85	16.57	18.85	35.23	38.56	39.49	12.61	15.95	10.24
18.3105	65.03	63.61	64.69	53.62	54.35	54.88	53.81	57.11	53.21	21.3	25.73	25.9	6.01	3.5	0.36	17.15	22.7	17.72	19.37	18.52	17.72	-1.85	11.82	1.76	9.34	2.16	-4.15	2.89	1.94	1.42
9.1553	48.41	40.74	48.29	38.42	30.75	34.72	30.32	29.85	32.71	0.1	-6.33	-0.6	4.4	8.05	-4.87	0.1	7.43	6.79	1.26	-1.13	0.37	-2	0.86	-9.36	2.83	6.14	9.34	6.33	1.32	1.75
4.5777	-2	6.14	-4.15	-2	6.14	-4.15	4.17	0.1	-4.15	0.1	-4.87	-3.43	8.32	-0.86	4.78	8.71	2.83	-12.4	-7.07	2.16	4.17	3.51	0.79	-3.43	-3.65	0.35	8.07	-1.98	7.98	-0.58

## Sheet: Fig 1b
Figure 1b	Authentic SARS-CoV-2 and B.1.351 viruses neutralization assay
	58G6				510A5				13G9				51D7				510A4				51D3				81E1				51E10				55A8				52F7
ng/mL Antibody	SARS-CoV-2		B.1.351		SARS-CoV-2		B.1.351		SARS-CoV-2		B.1.351		SARS-CoV-2		B.1.351		SARS-CoV-2		B.1.351		SARS-CoV-2		B.1.351		SARS-CoV-2		B.1.351		SARS-CoV-2		B.1.351		SARS-CoV-2		B.1.351		SARS-CoV-2		B.1.351
5000	100	100	100	100	100	100	100	100	100	100	100	100	100	100	37.2781	42.0118	100	100	100	100	100	100	100	92.98	100	100	100	100	100	100	8.77	57.89	100	100	100	100	100	100	15.79	15.79
1250	100	100	100	100	100	100	100	100	100	100	100	100	100	98.3033	26.6272	13.6095	100	100	85.96	100	100	100	78.95	78.95	100	100	92.98	92.98	100	100	29.82	-12.28	100	100	92.98	100	100	100	36.84	-33.33
312.5	100	100	100	100	100	100	85.96	100	100	95.7219	100	92.98	94.9099	96.6066	5.32544	6.50888	100	100	78.95	92.98	100	100	64.91	71.93	100	100	85.96	64.91	95.7219	100	15.79	1.75	100	100	100	100	100	100	22.81	57.89
78.125	100	100	100	92.98	100	100	100	100	87.1658	82.8877	85.96	36.84	72.8526	88.123	5.32544	-8.87574	100	100	57.89	57.89	100	95.7219	43.86	43.86	100	100	64.91	22.81	100	87.1658	64.91	57.89	91.4438	95.7219	100	100	100	95.7219	-5.26	29.82
19.531	82.8877	91.4438	100	100	100	100	92.98	100	61.4973	61.4973	50.88	50.88	50.7953	45.7052	4.14201	20.7101	87.1658	74.3315	43.86	50.88	48.6631	82.8877	22.81	29.82	74.3315	78.6096	50.88	64.91	48.6631	48.6631	50.88	43.86	61.4973	48.6631	78.95	85.96	87.1658	78.6096	22.81	15.79
4.883	27.2727	52.9412	36.84	71.93	95.7219	100	57.89	100	31.5508	40.1069	22.81	43.86	44.0085	25.3446	1.77515	14.7929	-2.6738	31.5508	50.88	43.86	10.1604	40.1069	15.79	43.86	57.2193	35.8289	22.81	15.79	-6.95187	31.5508	43.86	15.79	1.60428	10.1604	-5.26	50.88	44.385	35.8289	1.75	1.75
1.221	5.88235	22.9947	50.88	85.96	65.7754	10.1604	22.81	29.82	44.385	14.4385	22.81	22.81	3.28738	3.28738	17.1598	17.1598	-11.2299	-11.2299	26.3158		-2.6738	-28.3422	15.79	8.77	1.60428	18.7166	64.91	15.79	-2.6738	14.4385	43.86	29.82	5.88235	-11.2299	43.86	-5.26	22.9947	-19.7861	-26.32	43.86
0.305	-28.3422	-11.2299	-26.32	8.77	-28.3422	-15.508	22.81	-12.28	-11.2299	-6.95187	15.79	8.77	3.28738	11.7709	-11.2426	12.426	-28.3422	-24.0642	29.82	22.81	-11.2299	-32.6203	15.79	8.77	-2.6738	1.60428	22.81	15.79	10.1604	-19.7861	29.82	-19.3	-45.4545	-24.0642	-5.26	8.77	-19.7861	-28.3422	1.75	1.75

## Sheet: Fig 2b
Figure 2b	Authentic SARS-CoV-2 virus neutralization assay
ng/mL Antibody	13G9			13G9+07C1			13G9+57F7			13G9+510H2			07C1			57F7			510H2
2343.75	99.52	99.41	99.42	99.99	99.99	99.98	99.99	99.99	99.99	99.99	99.99	99.99	99.67	99.91	99.52	99.82	99.99	99.96	99.93	99.85	99.89
1171.88	99.52	99.41	99.42	99.99	99.9	99.99	99.99	99.99	99.99	99.99	99.98	99.99	98.94	99.95	99.44	99.98	99.9	99.86	99.67	99.82	99.76
585.938	99.52	99.41	99.42	99.98	99.85	100	99.99	100	99.98	99.98	99.99	100	99.2	99.98	99.81	99.94	99.97	99.78	99.6	98.6	98.6
292.969	99.52	99.41	99.42	99.99	99.99	99.98	99.99	99.99	99.99	99.99	99.99	99.99	98.72	99.13	99.24	89.8	86	83.97	89.24	74.06	71.41
146.484	99.52	99.41	99.42	99.95	99.95	99.96	99.98	99.97	99.97	99.97	99.98	99.97	89.79	89.59	87.01	64.37	67.57	68.61	54.2	57.85	59.29
73.2422	99.52	99.41	99.42	99.88	99.84	99.86	99.83	99.92	99.91	99.91	99.83	99.92	6.04	-1.36	-1.13	17.74	21.96	18.91	36.11	39.14	38.48
36.6212	99.52	99.41	99.42	99.16	99.59	99.56	99.66	99.99	100	100	99.66	99.99	3.52	0.6	8.4	1.93	-1.04	1.86	-2.26	1.36	0.32
18.3105	65.03	63.61	64.69	99.4	99.7	99.3	95.3	95.45	94.53	87.31	85.41	80.02	-3.14	2.16	-0.9	0.94	-0.06	-1.06	0.1	-4.79	-3.79
9.1553	48.41	40.74	48.29	51.78	54.04	63.18	52.49	60.89	52.72	51.45	54.55	59.64	-0.6	7.16	-8.56	3.14	-2.24	0.27	-0.95	-3.23	-6.97
4.5777	-2	6.14	-4.15	0.1	-7.07	6.79	-0.6	-5.59	-3.69	-9.69	3.58	2.77	-9.32	7.43	1.48	-2	4.17	-0.6	-1.2	-3.07	0.91

## Sheet: Fig 2c
Figure 2c	Authentic SARS-CoV-2 virus neutralization assay
ng/mL Antibody	58G6			58G6+07C1			58G6+57F7			58G6+510H2			07C1			57F7			510H2
2343.75	99.52	99.41	99.42	99.92	99.91	99.42	99.92	99.91	99.89	99.94	99.91	99.82	99.67	99.91	99.52	99.82	99.99	99.96	99.93	99.85	99.89
1171.88	99.52	99.41	99.42	99.52	99.41	99.42	99.87	99.79	99.89	99.82	99.41	99.9	98.94	99.95	99.44	99.98	99.9	99.86	99.67	99.82	99.76
585.938	99.52	99.41	99.42	99.52	99.41	99.42	99.99	100	99.98	99.88	100	99.9	99.2	99.98	99.81	99.94	99.97	99.78	99.6	98.6	98.6
292.969	99.52	99.41	99.42	99.52	99.41	99.42	100	99.97	99.85	100	99.9	99.8	98.72	99.13	99.24	89.8	86	83.97	89.24	74.06	71.41
146.484	99.52	99.41	99.42	99.99	99.99	99.99	99.93	99.94	99.94	99.97	99.97	99.98	89.79	89.59	87.01	64.37	67.57	68.61	54.2	57.85	59.29
73.2422	99.52	99.41	99.42	97.5	98.13	97.63	98.64	98.77	98.78	99.93	99.96	99.96	6.04	-1.36	-1.13	17.74	21.96	18.91	36.11	39.14	38.48
36.6212	75.02	73.6	78.26	99.34	99.38	99.37	99.65	99.74	99.74	99.48	99.68	99.68	3.52	0.6	8.4	1.93	-1.04	1.86	-2.26	1.36	0.32
18.3105	53.62	54.35	54.88	75.87	81.07	81.72	84.2	85.65	85.85	88.95	91.45	92.81	-3.14	2.16	-0.9	0.94	-0.06	-1.06	0.1	-4.79	-3.79
9.1553	38.42	30.75	34.72	35.89	49.7	50.74	36.11	33.23	39.4	30.27	36.54	39.73	-0.6	7.16	-8.56	3.14	-2.24	0.27	-0.95	-3.23	-6.97
4.5777	-2	6.14	-4.15	-5.59	0.1	5.48	-0.03	6.79	18.29	-8.81	3.28	5.27	-9.32	7.43	1.48	-2	4.17	-0.6	-1.2	-3.07	0.91

## Sheet: Fig 2d
Figure 2d	Authentic SARS-CoV-2 virus neutralization assay
ng/mL Antibody	510A5			510A5+51A1			510A5+51D3			51A1			51D3
2343.75	99.81	99.8	99.9	99.72	99.82	99.73	99.75	99.77	99.76	99.92	99.91	99.91	99.89	99.86	99.85
1171.88	99.84	99.96	99.88	99.88	99.9	99.88	99.96	99.97	99.96	99.46	99.5	99.6	99.9	99.9	99.87
585.938	99.99	99.88	99.9	99.71	99.72	99.8	99.85	99.92	99.87	99.97	99.76	99.85	99.58	99.61	99.66
292.969	99.99	99.91	99.9	99.97	99.96	99.95	99.79	99.83	99.83	81.7	82.82	81.66	99.4	99.4	99.4
146.484	99.98	99.89	99.87	99.93	99.91	99.92	99.78	99.78	99.78	65.25	67.7	61.14	92.06	91.94	92.39
73.2422	98.9	99.65	99.42	99.96	99.96	99.92	99.86	99.83	99.72	42.32	44.3	41.69	78.45	64.5	64.5
36.6212	60.7	59.14	59.43	99.75	99.69	99.78	99.8	99.87	99.82	18.45	12.6	15.57	49.1	45.82	45.44
18.3105	53.81	57.11	53.21	88.69	86.82	88.92	98.02	98.09	98.13	3.79	2.68	-1.17	11.29	10.57	16.51
9.1553	30.32	29.85	32.71	45.73	43.05	46.96	69.06	62.21	63.67	-2.09	-3.13	9.37	1.56	3.55	0.34
4.5777	4.17	0.1	-4.15	-3.96	11.72	-3.94	14.61	8.06	15.57	0.49	-5.96	7.57	0.49	-5.96	7.57
1				-2.46	2.97	-0.52	-2.46	2.97	-0.52	-2.46	2.97	-0.52	-2.46	2.97	-0.52

## Sheet: Fig 3a
Figure 3a	ELISA results of the binding activities of 58G6 to 3 peptides covering sequences in close proximity, RBD9, RBD9-1 and RBD9-2, and single mutations derived from the full length RDB9-1
OD 405 nm	RBD9	RBD9-1	RBD9-2	K444A	V445A	G446A	G447A	N448A	Y449A	N450A	Y451A	L452A	Y453A	R454A	L455A	F456A	R457A	K458A	S459A	N460A	L461A	K462A	P463A
	0.53	1.269	0.019	1.969	0.713	0.646	0.718	0.528	0.634	0.285	0.265	0.189	0.139	0.198	0.099	-0.014	0.146	0.837	0.575	0.721	0.782	0.625	1.078
	0.525	0.969	0.082	0.883	0.572	0.499	0.545	0.358	0.724	0.199	0.384	0.205	0.201	0.171	0.126	0.036	0.224	0.659	0.418	0.53	0.629	0.535	0.733

## Sheet: Fig 3b
Figure 3b	ELISA results of the binding activities of 58G6 to the RBD9-1 peptide
μg/mL 58G6	0.625	2.5	5	10	20
OD 405 nm	0.088	0.303	0.712	0.69	1.234
	0.051	0.135	0.249	0.472	1.067
	0.061	0.21	0.369	0.687	1.095

## Sheet: Fig 3c
Figure 3c	ELISA results of the binding activities of ACE2 to 3 peptides covering sequences in close proximity, RBD9, RBD9-1 and RBD9-2, and single mutations derived from the full length RBD9-1
OD 405 nm	RBD9	RBD9-1	RBD9-2	K444A	V445A	G446A	G447A	N448A	Y449A	N450A	Y451A	L452A	Y453A	R454A	L455A	F456A	R457A	K458A	S459A	N460A	L461A	K462A	P463A
	0.816	1.905	0.235	2.125	1.072	1.312	0.928	1.229	0.454	0.609	0.318	0.269	0.39	0.766	0.074	0.064	0.45	0.237	0.734	0.526	0.334	0.481	0.556
	0.845	2.079	0.092	2.117	0.584	0.762	0.516	0.613	0.442	0.585	0.341	0.356	0.371	0.765	0.1	0.099	0.383	0.252	0.655	0.65	0.394	0.433	0.506

## Sheet: Fig 3d
Figure 3d	ELISA results of the binding activities of ACE2 to the RBD9-1 peptide
μg/mL RBD9-1	1	2	5	10
OD 405 nm	0.064	0.098	0.324	0.643
	0.068	0.143	0.293	0.57
	0.088	0.189	0.489	0.563

## Sheet: Fig 6a
Figure 6a	Body weight for PBS, 58G6 and 510A5 treatment groups
The body weight of mice infected with SARS-CoV-2
Treatment	PBS							58G6							510A5
0	100	100	100	100	100	100	100	100	100	100	100	100	100	100	100	100	100	100	100	100	100
1	96.03	93.75	87.34	92.27	94.83	94.72		89.61	90.39	98.35	95.93	96.31	92.8	92.67	92.88	92.89	90.29	91.43	92.19	96.67	98.55
2	97.49	85.63	87.85	87.54	91.63	93.46		91.08	85.72	96.39	91.77	91.74	87.58	89.09	89.19	89.94	86.91	87.38	87.54	96.67	101.27
3	78.33	73.26	70.95	72.05	76.35	81.82		88.83	84.93	99.04	89.08	95.43	84.92	88.43	86.77	95.17	82.31	93.71	92.33	100.43	104.86
The body weight of mice infected with B.1.351
Treatment	PBS					58G6					510A5
0	100	100	100	100	100	100	100	100	100	100	100	100	100	100	100
1	98.79	97.8	97	92.56	99.06	95.91	101.99	105.13	98.91		101.44	103.81	102.44	100.78	105.44
2	94.03	96.36	91.47	91.26	90.86	95.97	104.73	111.53	102.67		106.78	114.22	105.82	105.63	110.43
3	79.71	84.68	78.87	76.05	78.83	94.92	107.8	117.46	100.65		104.11	121.02	109.05	108.36	112.21

[truncated: 10 more sheets: Fig 6b, Supplemental Fig 1, Supplemental Fig 2, Supplemental Fig 3, Supplemental Fig 4a, Supplemental Fig 5, Supplemental Fig 6, Supplemental Fig 8, Supplemental Fig 9b, Supplemental Fig 9c ]
